# Supplementary material for: Tetrasubstituted imidazoles as incognito Toll-like receptor 8 a(nta)gonists
Source: Nat Commun. 2021 Jul 16;12:4351. doi: 10.1038/s41467-021-24536-4 (PMC8285539; doi:10.1038/s41467-021-24536-4)
Supplement: Supplementary file 3 — Source Data [file 41467_2021_24536_MOESM3_ESM.xlsx]

## Sheet: Fig.3a
	Log [CU-CPD107] (μM )	NF-kB Activation			Cell viability
	-0.5	93.5015	98.6682	107.83	99.1827	93.1825	107.635
	0.091515	85.4095	93.3872	98.1851	99.3974	93.3499	87.3136
	0.568636	78.6	83.2441	95.8052	92.26	84.5258	91.2828
	1.04576	53.1242	58.022	64.2563	88.6723	87.0212	119.47
	1.52288	17.7541	20.2003	20.8501	83.5402	84.0201	104.134
	2	7.57079	9.49677	7.23674	93.2544	92.0016	102.753
	2.47712	2.32323	6.82275	1.5	103.172	85.357	116.449

## Sheet: Fig.3b
		agonist			agonist+CU-CPD107
	TLR1/2	100.625	99.9668	99.4082	104.56	103.013	102.437
	TLR2/6	101.931	99.0236	99.0448	96.7301	99.6744	98.8708
	TLR3	91.2551	109.454	99.291	99.661	101.957	87.1072
	TLR4	101.153	100.825	98.0215	102.684	94.7988	102.829
	TLR5	103.202	97.0407	99.7574	99.455	103.051	104.994
	TLR7	98.0534	100.914	101.033	95.4852	100.547	104.627
	TLR8	109.967	96.0879	93.9452	4.99055	0.666598	6.40409
	TLR9	94.6056	102.546	102.849	103.236	104.71	94.7732

## Sheet: Fig.3c
	Specific test
		CU-CPD107 (μM)	TLR1/2			TLR2/6			TLR4			TLR5			TLR7			TLR8			TLR9
		0	102.456	99.5058	98.0383	92.0603	110.473	97.4664	82.6515	101.636	115.712	100.579	99.4206		98.272	97.1185	104.609	100.369	99.2348	100.396	91.1225	106.32	102.557
		12.5	103.419	101.234	108.636	120.085	63.0272	104.052	83.2672	86.3637	115.898	105.604	106.107		135.915	93.2553	77.7522	9.77165	8.33242	11.6556	94.7834	112.888	99.0539
		25	103.909	100.974	108.779	76.7829	110.284	102.117	76.8954	78.0046	77.4348	99.8443	97.9579		89.7645	113.319	94.1505		8.29732	5.92369	94.3339	92.7089	102.949
		50	98.0706	102.244	100.349	65.894	63.5067	98.8167	73.0407	60.7202	96.5454	59.2724	88.0976		97.8309	105.079	116.934	4.36572	5.4171	4.89706	101.551	97.8406	83.0051
		100	102.84	104.782	105.648	96.0927	90.2904	57.7877	67.6031	78.6902	71.0458	84.2502	87.8429		109.373	102.663	95.462	3.2367	4.02055	4.49819	127.143	105.289	105.534

## Sheet: Fig.3d
	cell control	0.978868	0.977105	1.04403
	5 μg/mL ssRNA40	3.16425	3.0397	3.31532
	5 μg/mL ssRNA40 + 25 μM CU-CPD107	4.17622	4.02974	3.83085
	5 μg/mL ssRNA40 + 50 μM CU-CPD107	5.15814	4.78171	4.90601
	5 μg/mL ssRNA40 +100 μM CU-CPD107	6.6155	6.74319	7.26638
	100 μM CU-CPD107	1.01984	0.974966	1.0052

## Sheet: Fig.3e
	TNF-α
	cell control	1.28985	1.33892	0.371231
	5 μg/mL ssRNA40	3.5554	4.56762	9.01169
	5 μg/mL ssRNA40 +100 μM CU-CPD107	27.2463	24.711
	100 μM CU-CPD107	0.968985	0.20123	0.360033
	22.8 μM R848	21.466	19.7386	18.3006
	22.8 μM R848 + 100 μM CU-CPD107	3.07481	2.05606	1.82676

## Sheet: Fig.3f
			No ORN06			0.5 μg/ml ORN06			1 μg/ml ORN06
	CU-CPD107 (μM)	0	0.856981	1.13599	1.22437	0 (ND)	0 (ND)	2.06573	5.56562	9.04863	9.21218
		12.5	0 (ND)	1.62399	1.17087	0.304897	0.575275	2.66414	42.5957	42.354	47.5094
		50	0.407956	1.7671	0.911349	4.61518	3.97445	4.85783	56.8858	104.302
				ND=not detected

## Sheet: Fig.4g
	F261A	Y348A	I349A	K350A	G351A	S352A	Y353A	V378A	F405A	R429A	V520A	D543A	D545A	G572A	V573A	T574A
	2.098	8.277	0.009	-0.371	7.601	0.104	6.11	2.324	8.113	0.693	0.375	-1.438	-6.401	-0.074	1.326	-0.024

## Sheet: Fig.4h
	G351A+ORN06	0.893823	1.03524	1.07094
	G351A+ORN06+107	1.5523	1.60964	2.2033
	F405A+ORN06	0.911236	0.949868	1.1389
	F405A+ORN06+107	0.93023	1.0999	1.28348
	wt TLR8+ORN06	0.882068	1.01467	1.10327
	wt TLR8+ORN06 +107	3.36584	3.2715	3.51624

## Sheet: Supplementary Fig.2a
	IFN-β
	cell control	0.670414	1.37099	0.958592
	5 μg/mL ssRNA40	5.11674	3.37095	4.43643
	5 μg/mL ssRNA40 +100 μM CU-CPD107	9.66898	7.45204	7.11813
	100 μM CU-CPD107	0.365813	0.244021	0.325768
	22.8 μM R848	3.56532	3.10272	3.31317
	22.8 μM R848 + 100 μM CU-CPD107	0.295537	0.423104	0.68476

## Sheet: Supplementary Fig.2b
	IL-8
	cell control	1.08261	0.770488	1.1469
	5 μg/mL ssRNA40	2.61569	2.78234	2.84704
	5 μg/mL ssRNA40 +100 μM CU-CPD107	26.1086	25.5494	27.4714
	100 μM CU-CPD107	1.08261	0.770488	1.1469
	22.8 μM R848	110.821	111.567	116.264
	22.8 μM R848 + 100 μM CU-CPD107	5.87209	5.07911	5.22656

[truncated: 11 more sheets: Supplementary Fig.2c, Supplementary Fig.2d, Supplemantary Fig.3, Supplementary Fig. 4a, Supplementary Fig.4b, Supplementary Fig.4c, Supplementary Fig.4d, Supplementary Fig.4e, Supplementary Fig. 5, Supplementary Fig.6, Supplementary Fig.7]
